# Supplementary material for: Non-carbonic buffer power of whole blood is increased in experimental metabolic acidosis: An in-vitro study
Source: Front Physiol. 2022 Oct 21;13:1009378. doi: 10.3389/fphys.2022.1009378 (PMC9634561; doi:10.3389/fphys.2022.1009378)
Supplement: Supplementary file 7 [file DataSheet1.XLSX]

## Sheet: Blood-gas analyzer
Date	Subject	Sample	N	pH	pCO2 (mmHg)	pO2 (mmHg)	Na+ (mmol/L)	K+ (mmol/L)	Cl- (mmol/L)	Ca++ (mmol/L)	Glu mg/dL)	Lac (mmol/L)	tHb (g/dL)	sO2 (%)
2021-11-05 10:09:00	A	baseline	0	7.429	42.2	50.2	144	3.8	105	1.2	105	1	15.1	90
2021-11-05 11:02:00	A	Cl 15	1	6.924	126	138	150	4.1	115	1.4	101	1.1	14.2	96.2
2021-11-05 11:03:00	A	Cl 15	2	6.957	111	128	150	4.2	115	1.39	100	1.2	14.5	96.4
2021-11-05 11:06:00	A	Cl 15	3	6.996	97.5	131	150	4.2	116	1.39	98	1.2	14.4	96.8
2021-11-05 11:07:00	A	Cl 15	4	7.031	86	128	149	4.2	116	1.37	97	1.2	14.5	97.2
2021-11-05 11:08:00	A	Cl 15	5	7.066	75.6	131	149	4.3	116	1.36	97	1.3	14.5	97.7
2021-11-05 11:10:00	A	Cl 15	6	7.106	64.8	135	149	4.3	117	1.34	96	1.3	14.6	98.2
2021-11-05 11:11:00	A	Cl 15	7	7.143	56.3	141	148	4.3	118	1.32	95	1.4	14.4	98.6
2021-11-05 11:12:00	A	Cl 15	8	7.179	48.7	148	148	4.3	118	1.3	94	1.4	14.4	98.8
2021-11-05 11:13:00	A	Cl 15	9	7.221	40.8	150	148	4.3	119	1.28	97	1.5	14.5	99.1
2021-11-05 11:15:00	A	Cl 15	10	7.271	32.5	157	147	4.3	120	1.26	94	1.5	14.4	99.5
2021-11-05 11:17:00	A	Cl 15	11	7.334	23.7	159	147	4.4	122	1.23	93	1.6	14.5	99.6
2021-11-05 11:18:00	A	Cl 7.5	1	7.004	124	134	148	3.9	107	1.34	94	1.3	14	97.5
2021-11-05 11:19:00	A	Cl 7.5	2	7.056	105	129	148	4	107	1.32	94	1.3	14.5	97.5
2021-11-05 11:21:00	A	Cl 7.5	3	7.087	95.3	129	148	4.1	108	1.31	92	1.3	14	97.8
2021-11-05 11:23:00	A	Cl 7.5	4	7.115	86.8	131	148	4.1	109	1.25	92	1.4	13.8	98.1
2021-11-05 11:24:00	A	Cl 7.5	5	7.144	79.7	129	147	4.1	109	1.29	91	1.4	13.9	98.3
2021-11-05 11:26:00	A	Cl 7.5	6	7.182	69.6	130	147	4.1	110	1.28	91	1.5	14.3	98.5
2021-11-05 11:27:00	A	Cl 7.5	7	7.235	58	131	147	4.1	110	1.25	91	1.6	14.5	98.9
2021-11-05 11:28:00	A	Cl 7.5	8	7.265	51.6	132	146	4.1	110	1.24	91	1.6	14.3	99
2021-11-05 11:29:00	A	Cl 7.5	9	7.312	43.2	137	146	4.1	111	1.21	93	1.7	14.2	99.4
2021-11-05 11:30:00	A	Cl 7.5	10	7.36	35.5	147	146	4.2	112	1.19	91	1.8	14.4	99.6
2021-11-05 11:32:00	A	Cl 7.5	11	7.415	28.3	151	146	4.2	114	1.17	91	1.9	14.1	99.8
2021-11-05 11:34:00	A	Cl 7.5	12	7.472	21.7	152	145	4.2	115	1.13	91	2	13.9	99.7
2021-11-05 11:35:00	A	Lac 15	1	6.907	131	142	148	3.8	97	1.24	92	16	14	96.7
2021-11-05 11:37:00	A	Lac 15	2	6.943	116	138	148	3.9	98	1.23	93	15	14.3	96.9
2021-11-05 11:39:00	A	Lac 15	3	6.98	104	141	148	4	99	1.23	92	15	14.2	97.1
2021-11-05 11:40:00	A	Lac 15	4	7.012	93.4	138	148	4	99	1.22	92	15	14.3	97.3
2021-11-05 11:41:00	A	Lac 15	5	7.045	82.8	138	148	4	100	1.21	92	15	14.3	97.8
2021-11-05 11:43:00	A	Lac 15	6	7.08	72.5	136	147	4	100	1.2	92	15	14.3	98.1
2021-11-05 11:46:00	A	Lac 15	7	7.115	63.5	138	147	4	101	1.19	98	15	14.4	98.4
2021-11-05 11:50:00	A	Lac 15	8	7.153	54.4	141	147	4.1	102	1.19	99	16	14.3	98.7
2021-11-05 11:51:00	A	Lac 15	9	7.198	45.1	153	147	4.1	103	1.16	98	16	14.3	99.2
2021-11-05 11:53:00	A	Lac 15	10	7.232	39	165	146	4.1	104	1.15	98	16	14.3	99.5
2021-11-05 11:54:00	A	Lac 15	11	7.268	33.3	171	146	4.1	104	1.13	95	16	14.2	99.6
2021-11-05 11:57:00	A	Lac 15	12	7.335	23.8	167	145	4.1	105	1.1	96	16	14.3	99.7
2021-11-05 11:58:00	A	Lac 7.5	1	7.005	123	136	147	4	99	1.26	97	8.4	14.3	97.3
2021-11-05 12:00:00	A	Lac 7.5	2	7.031	113	139	148	4.1	100	1.26	96	8.3	14.1	97.6
2021-11-05 12:01:00	A	Lac 7.5	3	7.07	99.8	138	147	4.1	100	1.25	95	8.2	14.3	97.8
2021-11-05 12:05:00	A	Lac 7.5	4	7.103	90.4	142	147	4.1	101	1.25	97	8.5	14.4	98
2021-11-05 12:07:00	A	Lac 7.5	5	7.14	79.6	142	147	4.2	101	1.23	95	8.5	14.3	98.3
2021-11-05 12:08:00	A	Lac 7.5	6	7.182	69.2	143	147	4.2	102	1.21	95	8.6	14.3	98.6
2021-11-05 12:09:00	A	Lac 7.5	7	7.245	56	146	146	4.2	102	1.18	97	8.7	14.2	99
2021-11-05 12:10:00	A	Lac 7.5	8	7.277	49.6	149	146	4.2	103	1.16	97	8.8	14.3	99.2
2021-11-05 12:11:00	A	Lac 7.5	9	7.325	41.4	153	145	4.2	104	1.14	94	8.8	14.3	99.5
2021-11-05 12:13:00	A	Lac 7.5	10	7.405	30	159	145	4.2	106	1.1	94	9	14.3	99.9
2021-11-05 12:16:00	A	Lac 7.5	11	7.465	23.1	157	144	4.3	107	1.07	93	9.2	14.2	100.1
2021-11-05 12:17:00	A	Ctr	1	7.093	118	121	147	4.1	99	1.28	96	1.4	14.2	97.3
2021-11-05 12:18:00	A	Ctr	2	7.127	106	120	147	4.1	100	1.27	95	1.4	14.2	97.6
2021-11-05 12:19:00	A	Ctr	3	7.156	97	120	146	4.2	100	1.26	95	1.5	14.4	97.8
2021-11-05 12:21:00	A	Ctr	4	7.194	86.4	121	146	4.2	101	1.25	95	1.5	14.4	98.2
2021-11-05 12:22:00	A	Ctr	5	7.235	76.1	125	146	4.2	102	1.23	95	1.6	14.4	98.7
2021-11-05 12:24:00	A	Ctr	6	7.276	66.8	131	146	4.2	103	1.21	94	1.6	14.6	99.1
2021-11-05 12:25:00	A	Ctr	7	7.329	56.1	135	145	4.2	103	1.18	93	1.7	14.2	99.5
2021-11-05 12:26:00	A	Ctr	8	7.406	43	146	145	4.2	105	1.14	94	1.7	14.4	99.8
2021-11-05 12:28:00	A	Ctr	9	7.468	34.3	151	144	4.2	106	1.11	92	1.8	14.2	100
2021-11-05 12:30:00	A	Ctr	10	7.529	27.3	154	144	4.3	108	1.08	90	1.9	14.2	100.2
2021-11-05 12:32:00	A	Ctr	11	7.587	21.5	153	143	4.3	109	1.05	89	2	14	100.1
2021-11-05 14:39:00	B	baseline	0	7.41	43.5	41.8	143	3.9	106	1.2	101	0.8	16.7	84.2
2021-11-05 15:14:00	B	Ctr	1	7.077	126	141	146	3.9	101	1.29	97	1	16	98
2021-11-05 15:15:00	B	Ctr	2	7.107	114	134	146	3.9	101	1.27	98	1	16.1	98
2021-11-05 15:16:00	B	Ctr	3	7.146	101	132	146	3.9	101	1.26	98	1.1	16.1	98.1
2021-11-05 15:18:00	B	Ctr	4	7.183	89.5	132	145	4	102	1.24	98	1.1	16.2	98.4
2021-11-05 15:19:00	B	Ctr	5	7.219	78.9	134	145	4	103	1.23	96	1.1	16.1	98.7
2021-11-05 15:20:00	B	Ctr	6	7.258	70.1	138	145	4	104	1.21	96	1.2	16.1	99
2021-11-05 15:21:00	B	Ctr	7	7.316	57.8	145	144	4	104	1.18	96	1.2	16.1	99.4
2021-11-05 15:22:00	B	Ctr	8	7.371	47.4	151	144	4	106	1.15	96	1.3	16.1	99.8
2021-11-05 15:23:00	B	Ctr	9	7.433	37.9	157	143	4.1	107	1.12	92	1.3	16	99.9
2021-11-05 15:25:00	B	Ctr	10	7.49	30.1	158	143	4.1	109	1.09	93	1.4	16.1	100
2021-11-05 15:27:00	B	Ctr	11	7.555	23	157	142	4.2	110	1.06	91	1.5	16	100.1
2021-11-05 15:28:00	B	Cl 15	1	6.907	135	147	150	4.1	113	1.4	96	1	15.8	97.2
2021-11-05 15:29:00	B	Cl 15	2	6.936	123	146	150	4.2	114	1.39	94	1.1	16.3	97.3
2021-11-05 15:31:00	B	Cl 15	3	6.969	109	148	149	4.2	115	1.39	92	1.1	16.1	97.6
2021-11-05 15:32:00	B	Cl 15	4	6.997	98.4	144	149	4.3	115	1.37	93	1.2	16.1	97.7
2021-11-05 15:34:00	B	Cl 15	5	7.022	89.7	143	149	4.3	116	1.36	92	1.2	16.1	97.8
2021-11-05 15:35:00	B	Cl 15	6	7.054	79.7	141	149	4.3	116	1.35	92	1.3	15.5	98.2
2021-11-05 15:36:00	B	Cl 15	7	7.1	66.7	144	148	4.4	117	1.34	92	1.3	16	98.6
2021-11-05 15:37:00	B	Cl 15	8	7.132	58.9	144	148	4.4	117	1.32	92	1.4	16.2	98.8
2021-11-05 15:38:00	B	Cl 15	9	7.181	47.6	148	147	4.4	118	1.3	92	1.4	16.1	99.2
2021-11-05 15:39:00	B	Cl 15	10	7.23	38.2	154	147	4.4	120	1.28	90	1.4	16.1	99.4
2021-11-05 15:41:00	B	Cl 15	11	7.278	29.9	157	146	4.5	121	1.25	90	1.5	16.2	99.6
2021-11-05 15:43:00	B	Cl 15	12	7.327	22.5	158	146	4.5	122	1.22	89	1.6	15.8	99.8
2021-11-05 15:45:00	B	Cl 7.5	1	6.982	134	143	148	3.9	107	1.34	90	1.1	15.5	97.6
2021-11-05 15:46:00	B	Cl 7.5	2	7.032	115	135	147	4	108	1.32	93	1.1	16	97.5
2021-11-05 15:47:00	B	Cl 7.5	3	7.064	103	134	147	4	109	1.32	92	1.1	16.1	97.7
2021-11-05 15:48:00	B	Cl 7.5	4	7.097	92.2	132	147	4	109	1.31	93	1.2	16.1	98.1
2021-11-05 15:50:00	B	Cl 7.5	5	7.15	77.5	137	146	4.1	110	1.29	91	1.2	16.1	98.4
2021-11-05 15:51:00	B	Cl 7.5	6	7.198	64.5	137	146	4.1	111	1.26	91	1.3	16.1	98.9
2021-11-05 15:52:00	B	Cl 7.5	7	7.247	53.6	137	145	4.1	111	1.24	92	1.3	16	99.3
2021-11-05 15:53:00	B	Cl 7.5	8	7.299	43.3	143	145	4.1	113	1.21	95	1.4	16.1	99.6
2021-11-05 15:55:00	B	Cl 7.5	9	7.356	34.1	151	144	4.1	115	1.18	92	1.4	16	99.6
2021-11-05 15:56:00	B	Cl 7.5	10	7.41	26.7	155	144	4.2	116	1.15	91	1.5	15.8	99.8
2021-11-05 15:59:00	B	Cl 7.5	11	7.468	19.8	151	143	4.3	117	1.08	94	1.8	16.2	100
2021-11-05 16:00:00	B	Lac 15	1	6.902	137	142	147	4	98	1.14	94	15	15.8	96.9
2021-11-05 16:01:00	B	Lac 15	2	6.935	123	140	147	4	99	1.19	96	15	15.6	97.2
2021-11-05 16:03:00	B	Lac 15	3	6.96	113	142	147	4.1	100	1.14	94	14.7	15.8	97.3
2021-11-05 16:04:00	B	Lac 15	4	6.993	101	138	147	4.1	100	1.2	94	14.7	15.9	97.6
2021-11-05 16:06:00	B	Lac 15	5	7.025	89.7	137	147	4.2	101	1.19	93	14.9	15.7	97.8
2021-11-05 16:08:00	B	Lac 15	6	7.057	79.7	137	147	4.2	101	1.14	93	14.8	15.9	98.1
2021-11-05 16:09:00	B	Lac 15	7	7.107	64.7	139	146	4.2	102	1.18	94	15	15.9	98.8
2021-11-05 16:11:00	B	Lac 15	8	7.154	54.2	151	146	4.2	103	1.16	93	15	15.8	99
2021-11-05 16:12:00	B	Lac 15	9	7.215	41.5	159	145	4.3	104	1.13	88	15	15.8	99.4
2021-11-05 16:13:00	B	Lac 15	10	7.27	31.7	160	144	4.3	106	1.1	86	15	15.7	99.7
2021-11-05 16:18:00	B	Lac 15	11	7.326	23.6	160	144	4.3	107	1.07	90	15	15.8	99.7
2021-11-05 16:19:00	B	Lac 7.5	1	6.995	129	141	147	4.1	100	1.25	97	8.2	15.8	97.6
2021-11-05 16:20:00	B	Lac 7.5	2	7.023	117	140	147	4.2	100	1.24	97	8.1	16	97.7
2021-11-05 16:21:00	B	Lac 7.5	3	7.055	106	140	146	4.3	101	1.23	98	8.1	16.1	98
2021-11-05 16:23:00	B	Lac 7.5	4	7.109	87.6	143	146	4.3	102	1.2	98	8.2	16.2	98.5
2021-11-05 16:24:00	B	Lac 7.5	5	7.147	77.2	146	146	4.3	102	1.21	97	7.8	15.8	98.9
2021-11-05 16:25:00	B	Lac 7.5	6	7.193	65	151	145	4.3	103	1.2	96	7.9	15.5	99.2
2021-11-05 16:26:00	B	Lac 7.5	7	7.247	53.4	154	145	4.3	104	1.17	97	7.9	15.7	99.5
2021-11-05 16:27:00	B	Lac 7.5	8	7.303	42.5	158	144	4.3	105	1.14	96	8	15.7	99.8
2021-11-05 16:28:00	B	Lac 7.5	9	7.356	34.2	159	144	4.3	107	1.11	95	8.1	15.9	99.8
2021-11-05 16:30:00	B	Lac 7.5	10	7.399	28.2	158	143	4.4	108	1.09	94	8.3	15.8	100
2021-11-05 16:32:00	B	Lac 7.5	11	7.451	21.8	158	143	4.4	109	1.06	93	8.3	15.8	100.1
2021-11-08 10:09:00	C	baseline	0	7.354	46.5	26.3	143	4.1	106	1.22	74	0.9	12.5	44.9
2021-11-08 10:52:00	C	Lac 7.5	1	6.938	126	91.5	146	4	103	1.29	69	8.2	11.9	88.7
2021-11-08 10:54:00	C	Lac 7.5	2	6.966	114	89.8	146	4	103	1.28	68	8.2	12	89.4
2021-11-08 10:56:00	C	Lac 7.5	3	6.996	104	88.3	146	4	103	1.26	68	8.2	11.9	90.3
2021-11-08 10:57:00	C	Lac 7.5	4	7.04	90.5	89.6	146	4	104	1.25	67	8.2	11.9	91.8
2021-11-08 10:58:00	C	Lac 7.5	5	7.071	81.2	89.5	145	4	104	1.24	67	8.3	11.9	92.9
2021-11-08 10:59:00	C	Lac 7.5	6	7.121	67.8	92.8	145	4	104	1.22	67	8.3	11.9	94.5
2021-11-08 11:01:00	C	Lac 7.5	7	7.164	58.6	97.8	145	4	105	1.2	67	8.3	11.8	96.1
2021-11-08 11:02:00	C	Lac 7.5	8	7.21	49.2	106	144	4	105	1.17	67	8.5	11.8	97.5
2021-11-08 11:03:00	C	Lac 7.5	9	7.265	39.9	122	144	4	106	1.15	67	8.6	11.9	98.6
2021-11-08 11:04:00	C	Lac 7.5	10	7.32	31.7	143	143	4	108	1.12	65	8.5	11.8	99.1
2021-11-08 11:06:00	C	Lac 7.5	11	7.399	22.2	158	143	4.1	109	1.08	66	8.8	11.7	99.5
2021-11-08 11:08:00	C	Ctr	1	6.996	135	139	145	3.9	102	1.3	67	1.1	11.6	97.2
2021-11-08 11:10:00	C	Ctr	2	7.027	123	138	145	4	103	1.3	66	1.1	11.7	97
2021-11-08 11:11:00	C	Ctr	3	7.061	111	133	145	4	103	1.28	66	1.1	11.6	97.3
2021-11-08 11:12:00	C	Ctr	4	7.1	98	135	145	4	103	1.27	66	1.2	11.8	97.4
2021-11-08 11:13:00	C	Ctr	5	7.129	89.8	137	145	4	104	1.26	66	1.2	11.8	97.9
2021-11-08 11:14:00	C	Ctr	6	7.168	80	140	144	4	104	1.24	66	1.2	12	98.2
2021-11-08 11:16:00	C	Ctr	7	7.224	66.5	147	144	4.1	105	1.21	65	1.3	11.9	98.7
2021-11-08 11:17:00	C	Ctr	8	7.286	54.7	151	143	4	105	1.17	67	1.3	11.9	99.2
2021-11-08 11:18:00	C	Ctr	9	7.346	44.3	155	143	4.1	106	1.14	67	1.3	11.7	99.3
2021-11-08 11:19:00	C	Ctr	10	7.427	33.2	159	142	4.1	109	1.1	64	1.4	11.7	99.8
2021-11-08 11:22:00	C	Ctr	11	7.522	22.9	156	142	4.1	110	1.04	65	1.5	11.9	98.4
2021-11-08 11:23:00	C	Cl 15	1	6.833	126	138	147	4.1	118	1.4	68	1.2	11.7	95.4
2021-11-08 11:25:00	C	Cl 15	2	6.862	112	135	148	4.2	118	1.4	68	1.2	11.3	95.6
2021-11-08 11:26:00	C	Cl 15	3	6.892	102	134	148	4.2	118	1.39	67	1.2	11.8	95.9
2021-11-08 11:27:00	C	Cl 15	4	6.924	90	134	147	4.3	118	1.39	67	1.2	11.7	96.3
2021-11-08 11:28:00	C	Cl 15	5	6.962	78.5	136	148	4.3	119	1.39	66	1.2	11.6	96.9
2021-11-08 11:30:00	C	Cl 15	6	7.004	67.1	137	147	4.3	120	1.36	64	1.2	11.6	97.4
2021-11-08 11:31:00	C	Cl 15	7	7.045	56.7	136	147	4.3	120	1.35	64	1.2	11.5	97.8
2021-11-08 11:32:00	C	Cl 15	8	7.081	49.3	145	146	4.3	121	1.34	64	1.2	11.5	98.4
2021-11-08 11:33:00	C	Cl 15	9	7.118	41.3	150	147	4.4	120	1.33	65	1.3	11.4	98.6
2021-11-08 11:34:00	C	Cl 15	10	7.173	31.6	161	147	4.4	122	1.31	63	1.3	11.4	99
2021-11-08 11:38:00	C	Cl 15	11	7.249	21.1	159	147	4.4	123	1.27	64	1.4	11.5	98.9
2021-11-08 11:39:00	C	Cl 7.5	1	6.923	128	138	146	4.1	109	1.29	64	1.2	11.7	96.3
2021-11-08 11:40:00	C	Cl 7.5	2	6.957	115	137	146	4.2	109	1.27	64	1.2	11.7	96.5
2021-11-08 11:41:00	C	Cl 7.5	3	6.993	103	136	146	4.2	110	1.25	64	1.3	11.6	96.6
2021-11-08 11:43:00	C	Cl 7.5	4	7.019	93.9	137	146	4.3	111	1.24	63	1.3	11.7	97
2021-11-08 11:44:00	C	Cl 7.5	5	7.057	82.7	137	146	4.3	110	1.32	64	1.3	11.7	97.3
2021-11-08 11:45:00	C	Cl 7.5	6	7.11	68.2	139	145	4.3	112	1.3	63	1.4	11.8	97.9
2021-11-08 11:48:00	C	Cl 7.5	7	7.157	58	144	145	4.3	112	1.28	68	1.4	11.7	98.6
2021-11-08 11:52:00	C	Cl 7.5	8	7.194	50.2	151	145	4.3	113	1.27	68	1.5	11.8	98.6
2021-11-08 11:53:00	C	Cl 7.5	9	7.259	39.3	171	145	4.4	114	1.23	66	1.5	11.5	99.3
2021-11-08 11:55:00	C	Cl 7.5	10	7.318	30.3	176	145	4.4	114	1.2	66	1.6	11.6	99.4
2021-11-08 11:56:00	C	Cl 7.5	11	7.366	24.6	171	145	4.4	115	1.17	65	1.6	11.6	99.5
2021-11-08 11:58:00	C	Lac 15	1	6.845	121	135	146	4.2	101	1.26	66	15	11.7	94.9
2021-11-08 11:59:00	C	Lac 15	2	6.879	108	132	146	4.2	102	1.25	67	15	11.7	95.4
2021-11-08 12:00:00	C	Lac 15	3	6.909	97.6	131	146	4.3	102	1.24	66	15	11.7	95.5
2021-11-08 12:01:00	C	Lac 15	4	6.942	86.8	132	146	4.3	102	1.24	67	15	11.8	96.2
2021-11-08 12:03:00	C	Lac 15	5	6.973	77.2	133	146	4.3	103	1.23	66	15	11.7	96.6
2021-11-08 12:04:00	C	Lac 15	6	7.012	67.1	137	146	4.3	103	1.22	65	15	11.7	97.4
2021-11-08 12:05:00	C	Lac 15	7	7.057	56.3	143	145	4.4	104	1.21	65	15	11.7	97.9
2021-11-08 12:06:00	C	Lac 15	8	7.117	44.1	151	145	4.3	105	1.18	66	16	11.8	98.6
2021-11-08 12:08:00	C	Lac 15	9	7.162	35.8	155	144	4.4	105	1.17	66	16	11.8	98.8
2021-11-08 12:11:00	C	Lac 15	10	7.204	29.3	158	144	4.4	106	1.15	66	16	11.9	99
2021-11-08 12:13:00	C	Lac 15	11	7.251	22.8	168	143	4.4	107	1.12	65	16	11.7	99.3
2021-11-09 17:04:00	D	baseline	0	7.388	51.7	29.4	146	4.2	105	1.24	90	0.7	15.3	59.9
2021-11-09 17:45:00	D	Lac 15	1	6.934	127	138	149	4.1	100	1.28	87	14.6	14.6	96.6
2021-11-09 17:46:00	D	Lac 15	2	6.959	116	132	149	4.2	100	1.27	86	14.5	14.6	96.8
2021-11-09 17:48:00	D	Lac 15	3	6.993	103	129	149	4.2	100	1.25	86	14.5	14.4	97.1
2021-11-09 17:49:00	D	Lac 15	4	7.027	92.4	131	149	4.2	101	1.24	84	14.4	14.6	97.4
2021-11-09 17:50:00	D	Lac 15	5	7.055	83.4	131	149	4.2	101	1.23	85	14.8	14.3	97.7
2021-11-09 17:51:00	D	Lac 15	6	7.091	73.2	133	148	4.2	102	1.22	84	14.9	14.6	98.2
2021-11-09 17:52:00	D	Lac 15	7	7.133	62.7	136	148	4.2	102	1.2	86	15	14.4	98.7
2021-11-09 17:54:00	D	Lac 15	8	7.186	50.5	145	148	4.3	103	1.19	84	15	14.5	99
2021-11-09 17:55:00	D	Lac 15	9	7.238	40.7	152	147	4.3	104	1.16	82	15	14.4	99.4
2021-11-09 17:56:00	D	Lac 15	10	7.289	32.9	156	147	4.3	106	1.14	82	15	14.5	99.5
2021-11-09 17:59:00	D	Lac 15	11	7.359	23.1	157	147	4.3	107	1.1	82	15	14.5	99.7
2021-11-09 18:00:00	D	Lac 7.5	1	6.994	132	136	149	4.1	100	1.29	83	8	14.3	97.5
2021-11-09 18:02:00	D	Lac 7.5	2	7.07	104	133	149	4.1	101	1.27	82	8	14.4	97.6
2021-11-09 18:03:00	D	Lac 7.5	3	7.061	107	138	149	4.2	101	1.28	82	8	14.5	97.6
2021-11-09 18:06:00	D	Lac 7.5	4	7.053	110	145	149	4.3	101	1.28	81	8	14.6	97.9
2021-11-09 18:07:00	D	Lac 7.5	5	7.082	100	140	149	4.3	101	1.27	81	8.2	14.5	98.1
2021-11-09 18:08:00	D	Lac 7.5	6	7.125	86.8	139	149	4.3	102	1.25	81	8.2	14.5	98.3
2021-11-09 18:09:00	D	Lac 7.5	7	7.167	75.9	140	148	4.3	102	1.23	81	8.4	14.3	98.6
2021-11-09 18:10:00	D	Lac 7.5	8	7.228	61	145	148	4.3	104	1.2	80	8.4	14.6	99.1
2021-11-09 18:12:00	D	Lac 7.5	9	7.305	46.2	153	147	4.3	105	1.16	80	8.4	14.5	99.3
2021-11-09 18:13:00	D	Lac 7.5	10	7.389	33.2	159	146	4.3	107	1.12	79	8.5	14.4	99.6
2021-11-09 18:17:00	D	Lac 7.5	11	7.487	21.7	156	145	4.4	109	1.06	79	8.8	14.5	100.1
2021-11-09 18:18:00	D	Ctr	1	7.09	123	97.6	149	4.1	101	1.31	79	1.2	14.6	95
2021-11-09 18:19:00	D	Ctr	2	7.126	110	96.4	149	4.2	101	1.29	80	1.2	14.5	95.4
2021-11-09 18:20:00	D	Ctr	3	7.162	98.6	97	148	4.2	102	1.28	80	1.3	14.6	96.3
2021-11-09 18:22:00	D	Ctr	4	7.212	84.5	101	148	4.2	103	1.26	78	1.3	14.6	97.2
2021-11-09 18:25:00	D	Ctr	5	7.257	72.8	106	148	4.2	103	1.23	83	1.3	14.5	98.2
2021-11-09 18:28:00	D	Ctr	6	7.319	59.5	119	147	4.2	105	1.21	83	1.6	14.6	99.1
2021-11-09 18:30:00	D	Ctr	7	7.393	46.3	141	146	4.3	106	1.16	83	1.6	14.5	99.8
2021-11-09 18:31:00	D	Ctr	8	7.455	37.5	154	146	4.3	107	1.12	82	1.6	14.3	100
2021-11-09 18:32:00	D	Ctr	9	7.518	29.6	161	145	4.3	109	1.09	80	1.7	14.5	100.2
2021-11-09 18:35:00	D	Ctr	10	7.597	21.8	159	145	4.3	111	1.05	79	1.9	14.4	100.3
2021-11-09 20:11:00	D	Cl 15	1	6.93	128	104	151	4.3	114	1.45	82	1.1	14.5	93.1
2021-11-09 20:13:00	D	Cl 15	2	6.963	115	102	151	4.4	114	1.43	79	1.1	14.7	93.5
2021-11-09 20:14:00	D	Cl 15	3	7.004	99.4	100	151	4.4	115	1.41	81	1.1	14.7	94.3
2021-11-09 20:15:00	D	Cl 15	4	7.051	85	101	151	4.4	115	1.4	79	1.2	14.6	95.3
2021-11-09 20:17:00	D	Cl 15	5	7.1	71.2	104	150	4.5	116	1.38	79	1.2	14.6	96.5
2021-11-09 20:18:00	D	Cl 15	6	7.154	58.2	111	150	4.5	117	1.35	80	1.2	14.7	97.7
2021-11-09 20:19:00	D	Cl 15	7	7.204	47.7	121	149	4.5	118	1.33	77	1.3	14.3	98.5
2021-11-09 20:20:00	D	Cl 15	8	7.24	39.3	131	149	4.5	119	1.31	78	1.3	14.6	99.3
2021-11-09 20:22:00	D	Cl 15	9	7.314	29.4	151	149	4.6	121	1.27	76	1.4	14.7	99.7
2021-11-09 20:24:00	D	Cl 15	10	7.366	22.6	157	148	4.6	122	1.23	75	1.5	14.5	99.8
2021-11-09 20:26:00	D	Cl 7.5	1	6.999	130	75.1	149	4.2	107	1.39	76	1.1	14.7	85.7
2021-11-09 20:27:00	D	Cl 7.5	2	7.039	114	73.3	149	4.2	107	1.37	77	1.2	14.7	87.5
2021-11-09 20:29:00	D	Cl 7.5	3	7.071	103	73.1	149	4.3	108	1.36	77	1.2	14.8	88.6
2021-11-09 20:30:00	D	Cl 7.5	4	7.111	90.6	73.7	149	4.3	109	1.34	77	1.2	14.8	90.3
2021-11-09 20:31:00	D	Cl 7.5	5	7.155	77.9	75.7	148	4.3	109	1.33	76	1.2	14.6	92.2
2021-11-09 20:32:00	D	Cl 7.5	6	7.208	64.8	80.2	148	4.3	110	1.3	76	1.3	14.6	94.6
2021-11-09 20:33:00	D	Cl 7.5	7	7.269	52.5	87.9	148	4.3	111	1.27	77	1.3	14.6	97
2021-11-09 20:34:00	D	Cl 7.5	8	7.341	39.7	114	147	4.3	113	1.23	75	1.4	14.6	99
2021-11-09 20:35:00	D	Cl 7.5	9	7.374	35	128	147	4.3	113	1.21	76	1.4	14.5	99.6
2021-11-09 20:37:00	D	Cl 7.5	10	7.439	26.3	153	146	4.4	115	1.17	73	1.5	14.4	100.1
2021-11-09 20:39:00	D	Cl 7.5	11	7.493	20.3	158	146	4.5	117	1.14	74	1.7	14.5	100.2
2021-11-10 10:17:00	E	baseline	0	7.34	54.2	23.6	144	4	104	1.27	88	1.4	14.9	40.4
2021-11-10 11:07:00	E	Cl 7.5	1	6.956	133	99.5	148	3.8	108	1.41	85	1.5	14	92.1
2021-11-10 11:08:00	E	Cl 7.5	2	6.987	120	93.7	148	4	108	1.39	85	1.5	14.3	92.3
2021-11-10 11:09:00	E	Cl 7.5	3	7.017	108	93	147	4	108	1.38	85	1.6	14.1	92.9
2021-11-10 11:11:00	E	Cl 7.5	4	7.041	99.5	92.4	147	4	109	1.37	84	1.6	14.2	93.2
2021-11-10 11:12:00	E	Cl 7.5	5	7.079	88.2	93.7	147	4	109	1.35	83	1.6	14.2	94.4
2021-11-10 11:13:00	E	Cl 7.5	7	7.138	71	98.3	146	4	110	1.32	83	1.7	14.1	96.1
2021-11-10 11:14:00	E	Cl 7.5	8	7.194	58.6	107	146	4	111	1.3	83	1.7	14.4	97.5
2021-11-10 11:16:00	E	Cl 7.5	9	7.251	47	125	146	4.1	113	1.28	82	1.8	14.2	98.7
2021-11-10 11:17:00	E	Cl 7.5	10	7.314	36.2	141	145	4.1	114	1.23	82	1.9	14.3	99.4
2021-11-10 11:20:00	E	Cl 7.5	11	7.409	23.5	158	144	4.1	116	1.18	81	2	14.1	99.8
2021-11-10 11:21:00	E	Lac 15	1	6.89	124	98.8	148	3.9	99	1.29	81	15	14.2	91.9
2021-11-10 11:22:00	E	Lac 15	2	6.923	111	98.2	148	4	100	1.28	80	15	14.3	92.2
2021-11-10 11:24:00	E	Lac 15	3	6.954	99	96.8	147	4.1	100	1.28	82	16	14.3	92.5
2021-11-10 11:25:00	E	Lac 15	4	6.993	86.1	97.1	147	4.1	101	1.27	77	14.8	14.2	93.3
2021-11-10 11:26:00	E	Lac 15	5	7.034	74.2	99.8	147	4.1	101	1.25	79	15	14.3	94.6
2021-11-10 11:27:00	E	Lac 15	6	7.083	61	106	146	4.1	102	1.24	78	16	14.5	96
2021-11-10 11:29:00	E	Lac 15	7	7.128	50.4	116	146	4.1	103	1.22	79	16	14.4	97.4
2021-11-10 11:30:00	E	Lac 15	8	7.185	38.9	134	145	4.1	104	1.19	78	16	14.2	98.4
2021-11-10 11:31:00	E	Lac 15	9	7.231	30.8	149	145	4.1	105	1.17	77	16	14.1	99
2021-11-10 11:34:00	E	Lac 15	10	7.292	21.4	158	144	4.2	106	1.14	77	16	14.1	99.6
2021-11-10 11:35:00	E	Lac 7.5	1	6.962	132	91.4	146	3.8	99	1.3	80	8.7	14.1	91
2021-11-10 11:37:00	E	Lac 7.5	2	6.995	118	88.7	146	3.9	100	1.3	79	8.6	14.2	91.3
2021-11-10 11:38:00	E	Lac 7.5	3	7.044	100	88.5	146	4	101	1.29	80	8.6	14.2	92.5
2021-11-10 11:39:00	E	Lac 7.5	4	7.101	83	90.9	145	4	102	1.27	80	8.6	14.2	94.3
2021-11-10 11:40:00	E	Lac 7.5	5	7.138	72	93.6	145	4	102	1.25	79	8.7	14.2	95.4
2021-11-10 11:42:00	E	Lac 7.5	6	7.2	57.8	102	145	4	103	1.23	80	8.8	14.2	97
2021-11-10 11:43:00	E	Lac 7.5	7	7.252	47.3	114	144	4	104	1.2	81	8.8	14.3	98.2
2021-11-10 11:44:00	E	Lac 7.5	8	7.313	37	134	144	4	106	1.17	79	8.9	14.2	99.1
2021-11-10 11:46:00	E	Lac 7.5	9	7.358	29.8	147	143	4	107	1.14	78	8.9	14.2	99.4
2021-11-10 11:48:00	E	Lac 7.5	10	7.432	21	154	143	4.1	108	1.1	77	9.1	13.9	99.8
2021-11-10 11:50:00	E	Ctr	1	7.033	133	104	145	3.9	100	1.32	79	1.7	14	94.8
2021-11-10 11:51:00	E	Ctr	2	7.065	120	97.7	145	4	100	1.32	80	1.7	14.1	94.6
2021-11-10 11:52:00	E	Ctr	3	7.095	109	98.2	145	4	101	1.31	80	1.7	14.1	95.3
2021-11-10 11:54:00	E	Ctr	4	7.137	95.9	102	145	4	101	1.3	79	1.7	14.2	96
2021-11-10 11:55:00	E	Ctr	5	7.185	81.8	105	144	4	102	1.27	79	1.8	14.3	97.1
2021-11-10 11:56:00	E	Ctr	6	7.246	66.9	115	144	4	103	1.24	79	1.8	14.2	98.3
2021-11-10 11:57:00	E	Ctr	7	7.317	52.1	132	143	4	104	1.2	79	1.9	13.9	99.3
2021-11-10 11:58:00	E	Ctr	8	7.389	40.3	116	143	4	106	1.16	76	1.9	14	99.9
2021-11-10 12:01:00	E	Ctr	9	7.45	31.8	135	142	4.1	107	1.14	78	2	14	100.1
2021-11-10 12:04:00	E	Ctr	10	7.526	23.1	129	142	4.1	109	1.09	77	2.2	14.1	100.2
2021-11-10 12:06:00	E	Cl 15	1	6.879	127	97.3	148	4.2	114	1.45	80	1.7	13.9	94.3
2021-11-10 12:07:00	E	Cl 15	2	6.908	113	103	148	4.3	114	1.43	80	1.7	14.1	93.6
2021-11-10 12:08:00	E	Cl 15	3	6.964	92.7	104	147	4.4	115	1.42	80	1.7	14.1	94.6
2021-11-10 12:10:00	E	Cl 15	4	7.004	80	107	147	4.4	116	1.4	78	1.8	14.1	95.6
2021-11-10 12:11:00	E	Cl 15	5	7.053	65.6	113	146	4.4	117	1.39	79	1.8	14.1	96.8
2021-11-10 12:14:00	E	Cl 15	6	7.104	53.1	125	146	4.4	118	1.37	79	1.9	14.2	97.7
2021-11-10 12:17:00	E	Cl 15	7	7.158	41.5	145	146	4.4	118	1.34	84	1.9	14	98.8
2021-11-10 12:21:00	E	Cl 15	8	7.206	32.6	159	145	4.4	120	1.32	82	2.1	14	99.3
2021-11-10 12:22:00	E	Cl 15	9	7.239	27.5	169	145	4.4	120	1.3	81	2.1	13.9	99.6
2021-11-10 12:25:00	E	Cl 15	10	7.292	20.1	167	144	4.5	122	1.27	78	2.2	13.9	99.7
2021-11-12 09:54:00	F	baseline	0	7.436	38.6	47.4	141	3.9	105	1.17	94	0.8	14.6	84.3
2021-11-12 10:32:00	F	Cl 7.5	1	7.488	19.5	139	142	3.8	115	1.13	91	1.3	13.8	99.9
2021-11-12 10:33:00	F	Cl 7.5	2	7.467	21.2	132	142	3.8	114	1.12	89	1.3	13.7	99.6
2021-11-12 10:34:00	F	Cl 7.5	3	7.438	23.7	131	142	3.9	114	1.13	89	1.3	14	99.6
2021-11-12 10:36:00	F	Cl 7.5	4	7.379	30.4	136	143	3.9	113	1.17	87	1.4	13.9	99.4
2021-11-12 10:38:00	F	Cl 7.5	5	7.279	45.4	145	144	4	111	1.23	85	1.4	14	99.2
2021-11-12 10:39:00	F	Cl 7.5	6	7.191	62	145	145	4	109	1.26	86	1.4	14	98.9
2021-11-12 10:40:00	F	Cl 7.5	7	7.16	69.1	145	145	4	108	1.27	86	1.5	14.1	98.9
2021-11-12 10:41:00	F	Cl 7.5	8	7.106	83.1	148	146	4.1	107	1.29	85	1.5	14.1	98.6
2021-11-12 10:42:00	F	Cl 7.5	9	7.04	102	153	147	4.1	107	1.32	83	1.5	14.1	98.2
2021-11-12 10:44:00	F	Cl 7.5	10	6.996	118	154	147	4.2	107	1.33	81	1.5	14.1	97.8
2021-11-12 10:46:00	F	Cl 7.5	11	6.974	126	151	148	4.3	107	1.34	81	1.5	14	97.5
2021-11-12 10:48:00	F	Lac 15	1	7.327	22	150	142	3.8	103	1.08	84	15	13.7	99.4
2021-11-12 10:49:00	F	Lac 15	2	7.288	26.4	144	142	3.9	103	1.1	84	16	13.7	99.4
2021-11-12 10:50:00	F	Lac 15	3	7.205	38.4	147	143	3.9	102	1.14	83	16	13.8	99
2021-11-12 10:51:00	F	Lac 15	4	7.109	57.9	151	144	4	100	1.17	83	16	13.7	98.6
2021-11-12 10:53:00	F	Lac 15	5	7.044	73.6	151	145	4	99	1.2	82	16	13.7	98.4
2021-11-12 10:54:00	F	Lac 15	6	7.003	86.2	154	146	4	99	1.21	80	16	13.8	98.3
2021-11-12 10:55:00	F	Lac 15	7	6.971	96.5	151	146	4	98	1.22	82	16	14.1	97.9
2021-11-12 10:56:00	F	Lac 15	8	6.941	107	144	146	4.1	98	1.21	81	16	14	97.6
2021-11-12 10:58:00	F	Lac 15	9	6.916	116	134	147	4.1	98	1.24	82	16	13.9	97.6
2021-11-12 11:01:00	F	Lac 15	10	6.894	125	106	147	4.2	98	1.11	81	16	13.9	97
2021-11-12 11:02:00	F	Lac 7.5	1	7.472	20.3	95.2	140	3.8	106	1.04	83	8.9	13.6	100
2021-11-12 11:03:00	F	Lac 7.5	2	7.42	25.5	97.9	141	3.9	105	1.07	83	8.9	13.7	99.8
2021-11-12 11:05:00	F	Lac 7.5	3	7.338	35.7	94.8	142	3.9	103	1.12	82	9	13.7	99.6
2021-11-12 11:06:00	F	Lac 7.5	4	7.241	51.7	99.2	143	4	102	1.16	81	8.9	13.8	99.2
2021-11-12 11:07:00	F	Lac 7.5	5	7.13	76	112	145	4	100	1.21	80	8.8	13.8	98.8
2021-11-12 11:08:00	F	Lac 7.5	6	7.057	97.1	115	146	4.1	99	1.24	78	8.7	13.9	98.2
2021-11-12 11:11:00	F	Lac 7.5	7	7.066	101	148	146	4.1	99	1.25	61	8.6	14	98.1
2021-11-12 11:13:00	F	Lac 7.5	8	7.056	108	152	146	4.2	98	1.25	62	8.7	14.1	97.9
2021-11-12 11:14:00	F	Lac 7.5	9	7.036	116	151	146	4.2	98	1.25	62	8.7	14.1	97.9
2021-11-12 11:17:00	F	Lac 7.5	10	7.034	125	149	147	4.3	97	1.26	64	8.7	14.1	97.5
2021-11-12 11:18:00	F	Ctr	1	7.517	22.4	155	140	3.8	108	1.05	69	1.4	13.8	100.1
2021-11-12 11:19:00	F	Ctr	2	7.457	29.4	154	141	3.8	106	1.08	70	1.5	13.9	100
2021-11-12 11:20:00	F	Ctr	3	7.389	40.1	153	142	3.9	104	1.12	72	1.5	13.7	99.9
2021-11-12 11:21:00	F	Ctr	4	7.307	55.9	154	143	3.9	102	1.17	73	1.5	13.9	99.6
2021-11-12 11:22:00	F	Ctr	5	7.232	74.1	154	144	3.9	101	1.21	73	1.5	13.9	99.2
2021-11-12 11:25:00	F	Ctr	6	7.179	88.9	155	144	4	99	1.24	82	1.6	13.9	99.1
2021-11-12 11:29:00	F	Ctr	7	7.145	99.3	157	145	4	100	1.27	83	1.7	14	98.9
2021-11-12 11:30:00	F	Ctr	8	7.107	111	170	146	4.1	99	1.28	83	1.6	14	98.9
2021-11-12 11:31:00	F	Ctr	9	7.076	123	172	146	4.1	98	1.28	84	1.7	13.9	98.8
2021-11-12 11:34:00	F	Ctr	10	7.063	134	164	146	4.1	98	1.3	83	1.7	13.9	98.4
2021-11-12 11:35:00	F	Cl 15	1	7.286	25.6	143	144	4	119	1.23	88	1.4	13.6	99.5
2021-11-12 11:38:00	F	Cl 15	2	7.25	30.9	97.2	144	4.1	118	1.27	89	1.5	13.3	99.4
2021-11-12 11:39:00	F	Cl 15	3	7.193	41.6	97	145	4.1	118	1.28	88	1.5	13.9	99.1
2021-11-12 11:40:00	F	Cl 15	4	7.128	55.9	99.6	146	4.2	116	1.32	89	1.6	13.7	98.8
2021-11-12 11:42:00	F	Cl 15	5	7.081	68.8	86.4	147	4.2	115	1.34	88	1.6	13.6	98.5
2021-11-12 11:43:00	F	Cl 15	6	7.041	81.4	85.3	147	4.2	114	1.36	86	1.6	13.4	98.3
2021-11-12 11:44:00	F	Cl 15	7	7.005	94.5	70.3	148	4.3	114	1.36	85	1.6	13.5	98.1
2021-11-12 11:46:00	F	Cl 15	8	6.975	104	73.3	148	4.3	113	1.19	86	1.6	13.3	97.9
2021-11-12 11:47:00	F	Cl 15	9	6.946	112	63.2	148	4.3	113	1.25	87	1.6	13.4	97.6
2021-11-12 11:48:00	F	Cl 15	10	6.927	120	63.9	149	4.4	113	1.3	86	1.7	13.5	97.5
2021-11-12 11:51:00	F	Cl 15	11	6.921	124	26.1	149	4.5	113	1.31	87	1.7	13.5	97
2021-11-15 12:46:00	G	baseline	1	7.371	50.7	29.3	144	3.7	106	1.22	77	0.9	16.1	54.8
2021-11-15 13:23:00	G	Ctr	1	7.525	27.2	54.5	142	3.5	109	1.09	70	1.3	15.3	92.6
2021-11-15 13:25:00	G	Ctr	2	7.48	31.6	59.2	143	3.6	108	1.11	70	1.4	15.3	93.4
2021-11-15 13:26:00	G	Ctr	3	7.393	43	70.2	144	3.6	107	1.15	68	1.4	15.4	94.6
2021-11-15 13:27:00	G	Ctr	4	7.278	64.2	93.2	145	3.7	105	1.21	67	1.4	15.2	96.3
2021-11-15 13:29:00	G	Ctr	5	7.237	73.2	109	145	3.7	105	1.23	67	1.4	15.4	97.3
2021-11-15 13:30:00	G	Ctr	6	7.191	85	123	146	3.7	104	1.25	67	1.5	15.4	97.7
2021-11-15 13:31:00	G	Ctr	7	7.15	97.1	140	146	3.8	104	1.27	67	1.5	15.4	98
2021-11-15 13:33:00	G	Ctr	8	7.109	110	155	147	3.8	103	1.28	66	1.5	15.4	98.2
2021-11-15 13:34:00	G	Ctr	9	7.075	122	167	147	3.8	103	1.3	65	1.5	15.5	98.3
2021-11-15 13:37:00	G	Ctr	10	7.037	138	167	148	3.9	102	1.31	64	1.5	15.4	98.1
2021-11-15 13:38:00	G	Cl 15	1	7.316	22.5	148	145	4	124	1.24	71	1.3	15.2	99.3
2021-11-15 13:39:00	G	Cl 15	2	7.281	27	148	146	4.1	123	1.26	70	1.4	15.5	99.1
2021-11-15 13:41:00	G	Cl 15	3	7.217	37	154	146	4.1	122	1.29	70	1.4	15.4	98.8
2021-11-15 13:42:00	G	Cl 15	4	7.174	44.9	157	147	4.1	121	1.31	70	1.4	15.3	98.9
2021-11-15 13:43:00	G	Cl 15	5	7.093	63.7	164	148	4.2	120	1.35	69	1.4	15.5	98.6
2021-11-15 13:44:00	G	Cl 15	6	7.036	79.5	168	149	4.2	119	1.37	69	1.5	15.7	98.2
2021-11-15 13:45:00	G	Cl 15	7	6.99	94.8	173	149	4.2	119	1.39	68	1.5	15.6	98
2021-11-15 13:46:00	G	Cl 15	8	6.958	106	175	150	4.3	118	1.4	67	1.4	15.2	97.8
2021-11-15 13:48:00	G	Cl 15	9	6.93	117	176	151	4.3	117	1.42	68	1.5	15.6	97.7
2021-11-15 13:51:00	G	Cl 15	10	6.892	134	163	151	4.3	117	1.42	66	1.5	15.5	97.2
2021-11-15 13:53:00	G	Cl 7.5	1	7.432	23.7	129	143	3.6	116	1.13	71	1.4	14.9	99.3
2021-11-15 13:54:00	G	Cl 7.5	2	7.366	31.8	103	144	3.8	115	1.17	70	1.5	14.7	98.3
2021-11-15 13:55:00	G	Cl 7.5	3	7.294	42.8	116	145	3.8	114	1.21	69	1.5	15	98.5
2021-11-15 13:56:00	G	Cl 7.5	4	7.241	52	128	145	3.8	113	1.24	68	1.5	14.9	98.5
2021-11-15 13:57:00	G	Cl 7.5	5	7.184	65.3	139	146	3.9	112	1.27	69	1.5	15.3	98.5
2021-11-15 13:58:00	G	Cl 7.5	6	7.145	75	148	147	3.9	111	1.29	69	1.5	15.5	98.5
2021-11-15 13:59:00	G	Cl 7.5	7	7.1	87.9	158	147	3.9	111	1.31	69	1.6	15.6	98.4
2021-11-15 14:00:00	G	Cl 7.5	8	7.066	98.8	165	147	3.9	111	1.32	68	1.5	15.5	98.2
2021-11-15 14:02:00	G	Cl 7.5	9	7.026	113	174	148	3.9	110	1.33	68	1.6	16.1	98.2
2021-11-15 14:05:00	G	Cl 7.5	10	6.966	137	168	149	4	109	1.35	67	1.6	15.6	97.7
2021-11-15 14:06:00	G	Lac 15	1	7.261	30.9	87.1	144	3.6	106	1.12	70	17	15.2	95.9
2021-11-15 14:08:00	G	Lac 15	2	7.216	38.2	95.4	145	3.7	105	1.14	69	16	15.2	96.3
2021-11-15 14:09:00	G	Lac 15	3	7.165	48	107	146	3.7	104	1.17	69	17	15.3	96.7
2021-11-15 14:10:00	G	Lac 15	4	7.154	50.3	111	146	3.8	104	1.17	69	17	15.3	96.8
2021-11-15 14:12:00	G	Lac 15	5	7.089	65.7	128	147	3.8	104	1.2	69	17	15.3	97.3
2021-11-15 14:15:00	G	Lac 15	6	7.042	78.1	141	147	3.8	103	1.21	66	15	15.4	97.5
2021-11-15 14:18:00	G	Lac 15	7	7	90.7	152	148	3.9	103	1.23	65	15	15.5	97.7
2021-11-15 14:20:00	G	Lac 15	8	6.98	97	165	149	3.9	103	1.24	65	15	15.4	97.8
2021-11-15 14:21:00	G	Lac 15	9	6.934	114	176	149	4	102	1.25	65	15	15.2	97.8
2021-11-15 14:23:00	G	Lac 15	10	6.893	130	169	150	4	102	1.25	64	15	15.4	97.3
2021-11-15 14:25:00	G	Lac 7.5	1	7.458	20.8	138	142	3.7	108	1.06	64	9	15.1	99.5
2021-11-15 14:26:00	G	Lac 7.5	2	7.399	26.7	138	143	3.8	108	1.09	64	9.1	15.2	99.5
2021-11-15 14:27:00	G	Lac 7.5	3	7.325	37	146	143	3.8	106	1.13	63	9.1	15.2	99.2
2021-11-15 14:28:00	G	Lac 7.5	4	7.26	47.6	153	144	3.8	105	1.17	63	9.1	15.2	99.2
2021-11-15 14:29:00	G	Lac 7.5	5	7.191	61.6	160	145	3.9	104	1.2	64	9.1	15.3	99
2021-11-15 14:30:00	G	Lac 7.5	6	7.135	75.3	164	146	3.9	104	1.22	63	9.1	15.4	98.8
2021-11-15 14:31:00	G	Lac 7.5	7	7.092	87.2	167	147	3.9	103	1.24	62	9	15.3	98.6
2021-11-15 14:33:00	G	Lac 7.5	8	7.053	99.1	169	147	3.9	103	1.26	62	8.9	15.3	98.3
2021-11-15 14:34:00	G	Lac 7.5	9	7.02	111	169	147	4	102	1.27	62	8.9	15.3	98.2
2021-11-15 14:37:00	G	Lac 7.5	10	6.974	128	161	148	4	102	1.28	61	8.9	15.3	97.6
2021-11-15 15:59:00	H	baseline	0	7.374	46.8	16.2	144	3.5	105	1.22	79	0.9	12.6	22.9
2021-11-15 16:39:00	H	Lac 7.5	1	7.414	23.6	82.8	143	3.3	108	1.1	74	8.8	12.2	97.4
2021-11-15 16:41:00	H	Lac 7.5	2	7.35	30.5	92.2	144	3.4	107	1.12	72	8.8	12.2	97.5
2021-11-15 16:42:00	H	Lac 7.5	3	7.275	40.8	104	144	3.4	106	1.16	74	8.9	12.2	97.9
2021-11-15 16:43:00	H	Lac 7.5	4	7.272	41.3	105	144	3.4	106	1.16	73	8.8	12.2	97.9
2021-11-15 16:44:00	H	Lac 7.5	5	7.236	46.6	114	145	3.4	106	1.18	72	8.8	12.1	98
2021-11-15 16:45:00	H	Lac 7.5	6	7.15	63.9	133	146	3.5	105	1.21	71	8.8	12.3	98.3
2021-11-15 16:46:00	H	Lac 7.5	7	7.091	78.4	144	146	3.5	104	1.23	71	8.9	12.2	98.2
2021-11-15 16:47:00	H	Lac 7.5	8	7.053	88.1	152	147	3.5	104	1.25	70	8.9	12.3	98.1
2021-11-15 16:49:00	H	Lac 7.5	9	7.015	100	159	147	3.5	104	1.26	69	8.8	12.2	98
2021-11-15 16:50:00	H	Lac 7.5	10	6.969	116	163	148	3.5	103	1.28	70	8.8	12.3	97.9
2021-11-15 16:53:00	H	Lac 7.5	11	6.942	126	157	148	3.6	103	1.28	68	8.7	12.3	97.5
2021-11-15 16:54:00	H	Ctr	1	7.582	20.2	132	140	3.3	109	1.06	73	1.4	11.7	99.9
2021-11-15 16:55:00	H	Ctr	2	7.498	27.1	84.2	142	3.4	108	1.1	71	1.4	12	98.1
2021-11-15 16:56:00	H	Ctr	3	7.419	35.9	95.7	142	3.4	107	1.13	72	1.4	12.1	98.3
2021-11-15 16:58:00	H	Ctr	4	7.325	49.4	115	143	3.4	106	1.17	70	1.5	12.1	98.6
2021-11-15 16:59:00	H	Ctr	5	7.261	60.4	128	144	3.4	105	1.2	71	1.5	12.2	98.6
2021-11-15 17:00:00	H	Ctr	6	7.214	70.9	137	145	3.5	105	1.22	71	1.5	12.2	98.7
2021-11-15 17:01:00	H	Ctr	7	7.173	80.9	147	145	3.5	104	1.24	70	1.5	12.3	98.8
2021-11-15 17:02:00	H	Ctr	8	7.128	92	154	146	3.5	104	1.26	70	1.5	12.2	98.7
2021-11-15 17:03:00	H	Ctr	9	7.09	104	158	146	3.5	104	1.28	69	1.5	12.3	98.4
2021-11-15 17:05:00	H	Ctr	10	7.062	113	158	147	3.5	104	1.29	69	1.5	12.2	98.2
2021-11-15 17:08:00	H	Ctr	11	7.036	122	150	147	3.6	103	1.29	67	1.6	12.2	97.9
2021-11-15 17:10:00	H	Cl 15	1	7.281	22.4	130	144	3.7	123	1.24	73	1.3	12	98.9
2021-11-15 17:11:00	H	Cl 15	2	7.234	28	121	145	3.8	122	1.27	73	1.4	12.2	98.5
2021-11-15 17:12:00	H	Cl 15	3	7.184	35.5	130	145	3.8	122	1.29	73	1.4	12.2	98.4
2021-11-15 17:13:00	H	Cl 15	4	7.132	44	138	146	3.8	121	1.31	72	1.4	12.1	98.2
2021-11-15 17:14:00	H	Cl 15	5	7.078	55.2	145	147	3.9	121	1.34	72	1.4	12.2	98.2
2021-11-15 17:15:00	H	Cl 15	6	7.01	71.9	152	147	3.9	120	1.37	71	1.4	12.1	97.9
2021-11-15 17:16:00	H	Cl 15	7	6.962	85.3	156	148	3.9	119	1.38	71	1.5	12.2	97.7
2021-11-15 17:18:00	H	Cl 15	8	6.927	96.3	159	148	4	119	1.39	71	1.4	12.2	97.5
2021-11-15 17:19:00	H	Cl 15	9	6.901	105	160	149	4	119	1.4	70	1.4	12.2	97.4
2021-11-15 17:21:00	H	Cl 15	10	6.88	113	159	149	4	119	1.4	70	1.4	12.2	96.8
2021-11-15 17:23:00	H	Cl 15	11	6.859	121	154	149	4	118	1.41	69	1.5	12.2	96.4
2021-11-15 17:25:00	H	Cl 7.5	1	7.424	22	127	142	3.4	116	1.15	73	1.4	12.1	99.3
2021-11-15 17:26:00	H	Cl 7.5	2	7.346	30.1	133	143	3.5	115	1.19	73	1.4	12.5	98.9
2021-11-15 17:27:00	H	Cl 7.5	3	7.288	38.2	139	144	3.5	114	1.22	73	1.5	12.1	99
2021-11-15 17:28:00	H	Cl 7.5	4	7.222	48.3	147	145	3.5	113	1.26	72	1.5	12.1	98.9
2021-11-15 17:29:00	H	Cl 7.5	5	7.149	63.1	155	146	3.5	113	1.29	71	1.5	12.1	98.6
2021-11-15 17:30:00	H	Cl 7.5	6	7.087	78.5	160	146	3.6	112	1.31	71	1.5	12.1	98.3
2021-11-15 17:32:00	H	Cl 7.5	7	7.049	88.1	163	147	3.6	112	1.33	71	1.5	12.2	98.2
2021-11-15 17:33:00	H	Cl 7.5	8	7.004	102	166	147	3.6	112	1.35	71	1.5	11.6	97.9
2021-11-15 17:34:00	H	Cl 7.5	9	6.965	116	166	148	3.6	111	1.36	70	1.5	12.2	97.7
2021-11-15 17:37:00	H	Cl 7.5	10	6.941	125	157	148	3.6	111	1.36	69	1.5	12	97.2
2021-11-15 17:38:00	H	Lac 15	1	7.264	23.2	122	143	3.5	106	1.11	73	17	12.1	98.6
2021-11-15 17:39:00	H	Lac 15	2	7.199	31.7	126	144	3.6	105	1.14	74	17	12.1	98.3
2021-11-15 17:41:00	H	Lac 15	3	7.141	41	134	144	3.6	105	1.17	74	17	12.1	98.1
2021-11-15 17:42:00	H	Lac 15	4	7.08	53.5	143	145	3.6	104	1.19	74	17	12	97.9
2021-11-15 17:44:00	H	Lac 15	5	7.025	67.7	40.7	146	3.7	103	1.21	71	16	12.2	97.9
2021-11-15 17:46:00	H	Lac 15	6	6.967	82.6	37.3	147	3.7	103	1.23	71	16	12.2	97.8
2021-11-15 17:47:00	H	Lac 15	7	6.927	94.7	38.1	147	3.7	103	1.24	71	16	12.2	97.6
2021-11-15 17:48:00	H	Lac 15	8	6.895	107	37.8	148	3.7	102	1.25	70	16	12.2	97.3
2021-11-15 17:50:00	H	Lac 15	9	6.867	117	38.3	148	3.7	102	1.25	71	16	11.8	96.9
2021-11-15 17:53:00	H	Lac 15	10	6.846	125	63.6	148	3.8	102	1.26	69	16	11.8	96.6
2021-11-18 09:00:00	J	baseline	0	7.395	45.9	17.1	141	4.4	105	1.28	89	1.5	14.7	29.2
2021-11-18 09:51:00	J	Lac 15	1	7.309	19.7	143	141	4	107	1.16	82	17	14	99.3
2021-11-18 09:52:00	J	Lac 15	2	7.264	24.4	140	142	4.1	106	1.18	81	16	13.9	99
2021-11-18 09:54:00	J	Lac 15	3	7.211	31.2	145	143	4.1	105	1.2	81	16	13.8	98.8
2021-11-18 09:55:00	J	Lac 15	4	7.157	40.9	151	144	4.2	104	1.23	79	16	13.8	98.6
2021-11-18 09:57:00	J	Lac 15	5	7.098	52.7	156	145	4.2	104	1.22	77	16	14	98.5
2021-11-18 09:58:00	J	Lac 15	6	7.06	61.6	160	145	4.2	103	1.26	78	16	13.9	98.5
2021-11-18 09:59:00	J	Lac 15	7	7.011	74.6	164	146	4.2	103	1.28	78	16	13.8	98.3
2021-11-18 10:00:00	J	Lac 15	8	6.96	89.5	166	146	4.3	102	1.29	79	16	13.4	97.9
2021-11-18 10:01:00	J	Lac 15	9	6.929	102	164	147	4.3	102	1.29	78	16	14.1	97.6
2021-11-18 10:03:00	J	Lac 15	10	6.899	113	161	147	4.3	102	1.3	77	16	14	97.2
2021-11-18 10:06:00	J	Lac 15	11	6.877	122	152	148	4.4	101	1.3	78	16	14	96.6
2021-11-18 10:07:00	J	Lac 7.5	1	7.458	18.9	128	140	4.1	108	1.12	80	9.2	13.8	99.5
2021-11-18 10:09:00	J	Lac 7.5	2	7.392	25.6	124	141	4.1	108	1.15	79	9.2	13.8	99.2
2021-11-18 10:10:00	J	Lac 7.5	3	7.316	35	132	142	4.2	106	1.19	78	9.2	14	99
2021-11-18 10:11:00	J	Lac 7.5	4	7.235	48.7	140	143	4.2	105	1.23	78	9.2	14	99
2021-11-18 10:12:00	J	Lac 7.5	5	7.175	60.4	146	144	4.3	104	1.26	78	9.2	14	98.8
2021-11-18 10:13:00	J	Lac 7.5	6	7.128	71	149	144	4.3	104	1.28	77	9	13.9	98.6
2021-11-18 10:14:00	J	Lac 7.5	7	7.074	86.2	153	145	4.3	103	1.3	77	9.1	13.9	98.4
2021-11-18 10:15:00	J	Lac 7.5	8	7.036	97.4	153	146	4.3	103	1.31	77	9.1	14.1	98.2
2021-11-18 10:17:00	J	Lac 7.5	9	6.995	112	153	146	4.4	102	1.32	76	9	13.9	97.7
2021-11-18 10:20:00	J	Lac 7.5	10	6.973	121	146	147	4.5	102	1.33	74	9	13.8	97.3
2021-11-18 10:22:00	J	Ctr	1	7.581	19.3	142	140	4.1	110	1.11	80	2.1	13.7	100.1
2021-11-18 10:23:00	J	Ctr	2	7.505	25.5	138	141	4.2	109	1.15	80	2.2	13.8	99.8
2021-11-18 10:24:00	J	Ctr	3	7.422	35.1	142	142	4.3	108	1.19	80	2.2	13.7	99.5
2021-11-18 10:25:00	J	Ctr	4	7.347	45.7	148	143	4.3	106	1.24	79	2.2	13.7	99.5
2021-11-18 10:26:00	J	Ctr	5	7.268	60.8	153	143	4.3	105	1.27	78	2.2	13.8	99.3
2021-11-18 10:27:00	J	Ctr	6	7.2	75.9	155	144	4.3	104	1.31	78	2.2	13.8	98.9
2021-11-18 10:28:00	J	Ctr	7	7.149	89.2	156	145	4.4	104	1.33	78	2.3	13.9	98.7
2021-11-18 10:29:00	J	Ctr	8	7.113	99.5	158	145	4.4	104	1.35	77	2.3	13.9	98.5
2021-11-18 10:31:00	J	Ctr	9	7.077	112	156	146	4.4	103	1.36	76	2.3	13.9	98.4
2021-11-18 10:34:00	J	Ctr	10	7.046	123	150	146	4.5	103	1.37	76	2.4	13.9	97.7
2021-11-18 10:35:00	J	Cl 15	1	7.289	21.6	113	143	4.2	123	1.31	82	1.9	13.7	98.1
2021-11-18 10:36:00	J	Cl 15	2	7.219	30.5	115	144	4.3	122	1.34	81	1.9	13.8	97.9
2021-11-18 10:38:00	J	Cl 15	3	7.15	42.4	98.8	145	4.4	121	1.38	83	2.1	13.8	97.8
2021-11-18 10:40:00	J	Cl 15	4	7.102	52.6	97.3	145	4.4	120	1.34	80	2.1	13.7	97.8
2021-11-18 10:45:00	J	Cl 15	5	7.048	64.5	147	146	4.5	119	1.43	78	2.1	14	98
2021-11-18 10:46:00	J	Cl 15	6	7.018	73.7	151	147	4.5	119	1.43	79	2.1	13.8	98
2021-11-18 10:47:00	J	Cl 15	7	6.97	87.5	85.3	147	4.5	118	1.45	80	2.2	13.8	97.7
2021-11-18 10:49:00	J	Cl 15	8	6.93	102	21.4	148	4.6	118	1.47	77	2.1	13.8	97.4
2021-11-18 10:51:00	J	Cl 15	9	6.898	115	31.9	148	4.6	117	1.44	76	2.2	13.7	97.3
2021-11-18 10:58:00	J	Cl 15	10	6.866	124	147	149	4.8	117	1.49	73	2.4	13.9	96.5
2021-11-18 11:03:00	J	Cl 7.5	1	7.454	18	124	141	4.2	117	1.21	73	2.7	14.1	99.4
2021-11-18 11:04:00	J	Cl 7.5	2	7.32	32.9	154	143	4.4	115	1.28	72	2.6	14	99.6
2021-11-18 11:05:00	J	Cl 7.5	3	7.26	42.4	161	143	4.4	114	1.3	73	2.6	14	99.4
2021-11-18 11:06:00	J	Cl 7.5	4	7.21	51.1	165	144	4.4	113	1.33	73	2.6	14	99.3
2021-11-18 11:08:00	J	Cl 7.5	5	7.159	62.3	170	144	4.4	112	1.35	72	2.6	14.1	99.1
2021-11-18 11:09:00	J	Cl 7.5	6	7.086	80.5	175	145	4.5	111	1.38	72	2.6	14.2	98.9
2021-11-18 11:10:00	J	Cl 7.5	7	7.041	93.5	176	146	4.5	111	1.4	71	2.6	14.1	98.3
2021-11-18 11:11:00	J	Cl 7.5	8	7.008	105	175	146	4.5	110	1.41	70	2.5	14	98.2
2021-11-18 11:12:00	J	Cl 7.5	9	6.975	117	172	147	4.5	110	1.42	71	2.6	14.2	97.9
2021-11-18 11:15:00	J	Cl 7.5	10	6.947	127	156	147	4.6	110	1.43	70	2.6	14.2	97.3
2021-11-18 13:43:00	K	baseline	0	7.399	41.4	23.6	139	3.6	106	1.2	81	0.8	13.7	44
2021-11-18 14:24:00	K	Cl 15	1	7.28	21.6	129	141	3.7	122	1.24	77	1.1	12.9	98.8
2021-11-18 14:27:00	K	Cl 15	2	7.213	29.6	139	142	3.8	121	1.27	76	1.2	12.7	98.6
2021-11-18 14:28:00	K	Cl 15	3	7.161	39	146	143	3.9	121	1.28	76	1.2	12.9	98.6
2021-11-18 14:29:00	K	Cl 15	4	7.084	53.6	155	143	3.9	120	1.31	76	1.2	12.9	98.3
2021-11-18 14:30:00	K	Cl 15	5	7.046	62.7	158	144	4	119	1.32	76	1.2	13	98.2
2021-11-18 14:32:00	K	Cl 15	6	6.991	76.8	162	145	4	119	1.34	75	1.2	13.1	98
2021-11-18 14:33:00	K	Cl 15	7	6.952	88.5	165	145	4.1	118	1.35	75	1.2	13.1	97.8
2021-11-18 14:34:00	K	Cl 15	8	6.953	88.5	163	145	4.1	118	1.35	74	1.2	13	97.7
2021-11-18 14:36:00	K	Cl 15	9	6.905	105	165	146	4.1	118	1.36	74	1.2	13	97.4
2021-11-18 14:37:00	K	Cl 15	10	6.878	115	162	146	4.2	117	1.36	74	1.2	13	97.1
2021-11-18 14:41:00	K	Cl 15	11	6.855	124	152	147	4.3	117	1.37	73	1.3	13.2	96.3
2021-11-18 14:42:00	K	Cl 7.5	1	7.434	18.8	145	140	3.5	117	1.15	76	1.2	12.6	99.6
2021-11-18 14:44:00	K	Cl 7.5	2	7.355	26.8	138	141	3.5	116	1.18	75	1.3	12.7	99.3
2021-11-18 14:45:00	K	Cl 7.5	3	7.27	38.3	145	142	3.6	114	1.22	75	1.3	12.7	99.1
2021-11-18 14:46:00	K	Cl 7.5	4	7.206	49.4	148	142	3.6	114	1.25	75	1.3	12.8	98.8
2021-11-18 14:47:00	K	Cl 7.5	5	7.143	62.3	152	143	3.6	113	1.27	75	1.4	12.8	98.6
2021-11-18 14:48:00	K	Cl 7.5	6	7.076	78.9	155	144	3.7	112	1.3	73	1.3	12.9	98.4
2021-11-18 14:49:00	K	Cl 7.5	7	7.019	95.8	158	144	3.7	111	1.31	73	1.3	12.8	98
2021-11-18 14:50:00	K	Cl 7.5	8	6.99	105	156	145	3.7	111	1.32	73	1.3	12.8	97.8
2021-11-18 14:52:00	K	Cl 7.5	9	6.958	116	155	145	3.8	111	1.33	72	1.4	12.9	97.5
2021-11-18 14:55:00	K	Cl 7.5	10	6.941	123	147	145	3.9	111	1.33	72	1.4	12.9	97
2021-11-18 14:57:00	K	Lac 15	1	7.27	20.5	138	140	3.5	106	1.12	76	14.8	12.7	99
2021-11-18 14:59:00	K	Lac 15	2	7.198	29.7	140	141	3.6	106	1.14	75	14.6	12.7	98.7
2021-11-18 15:00:00	K	Lac 15	3	7.131	41.3	146	142	3.6	105	1.17	76	14.7	12.8	98.4
2021-11-18 15:01:00	K	Lac 15	4	7.075	52.6	151	143	3.6	104	1.18	76	14.7	12.8	98.2
2021-11-18 15:02:00	K	Lac 15	5	7.003	70.3	156	143	3.7	103	1.2	75	14.6	12.9	97.9
2021-11-18 15:03:00	K	Lac 15	6	6.963	82.1	158	144	3.7	103	1.21	75	14.5	12.9	97.6
2021-11-18 15:04:00	K	Lac 15	7	6.922	94.9	161	144	3.7	102	1.22	74	14.3	12.9	97.5
2021-11-18 15:05:00	K	Lac 15	8	6.886	108	161	145	3.7	102	1.23	73	14.3	12.9	97.1
2021-11-18 15:07:00	K	Lac 15	9	6.861	118	159	145	3.8	102	1.23	73	14.1	12.8	96.8
2021-11-18 15:10:00	K	Lac 15	10	6.846	124	149	146	3.9	102	1.24	72	14	12.8	96.1
2021-11-18 15:11:00	K	Lac 7.5	1	7.435	19.1	152	138	3.5	108	1.08	75	7.9	12.7	99.8
2021-11-18 15:13:00	K	Lac 7.5	2	7.356	27.1	150	139	3.5	107	1.11	75	8	12.7	99.4
2021-11-18 15:14:00	K	Lac 7.5	3	7.275	38	153	140	3.6	106	1.15	74	7.9	12.8	99.3
2021-11-18 15:15:00	K	Lac 7.5	4	7.198	51.9	156	141	3.6	105	1.18	74	8	12.7	99.1
2021-11-18 15:16:00	K	Lac 7.5	5	7.135	65.2	159	142	3.6	104	1.21	73	7.9	12.8	98.7
2021-11-18 15:17:00	K	Lac 7.5	6	7.07	82.1	161	143	3.7	103	1.23	74	7.9	12.8	98.4
2021-11-18 15:18:00	K	Lac 7.5	7	7.023	95.8	161	143	3.7	103	1.24	73	7.8	12.9	98.1
2021-11-18 15:19:00	K	Lac 7.5	8	6.976	112	161	144	3.7	103	1.25	73	7.8	13	97.8
2021-11-18 15:21:00	K	Lac 7.5	9	6.954	120	157	144	3.7	102	1.26	72	7.7	12.8	97.5
2021-11-18 15:24:00	K	Lac 7.5	10	6.942	124	148	144	3.8	102	1.26	71	7.8	12.8	97
2021-11-18 15:25:00	K	Ctr	1	7.555	20	134	137	3.5	109	1.06	75	1.3	12.7	99.7
2021-11-18 15:27:00	K	Ctr	2	7.475	27.4	136	138	3.5	108	1.1	74	1.3	12.8	99.7
2021-11-18 15:28:00	K	Ctr	3	7.367	41.4	144	139	3.6	107	1.15	74	1.3	12.9	99.5
2021-11-18 15:29:00	K	Ctr	4	7.297	52.5	149	140	3.6	106	1.18	75	1.4	12.9	99.3
2021-11-18 15:30:00	K	Ctr	5	7.236	64.8	153	141	3.6	105	1.21	74	1.4	12.7	99.1
2021-11-18 15:31:00	K	Ctr	6	7.167	81	158	142	3.7	104	1.23	74	1.4	12.8	98.9
2021-11-18 15:32:00	K	Ctr	7	7.113	94.8	161	142	3.7	104	1.26	73	1.4	13	98.5
2021-11-18 15:33:00	K	Ctr	8	7.07	108	161	143	3.7	103	1.27	73	1.4	12.9	98.4
2021-11-18 15:35:00	K	Ctr	9	7.035	121	159	143	3.8	103	1.28	71	1.4	12.8	98
2021-11-18 15:38:00	K	Ctr	10	7.022	125	148	144	3.9	103	1.28	71	1.5	12.7	97.6

## Sheet: Subjects & lab
Subject	Age	Height	Weight	Gender	Metabolic or hematologic disease	S-Albumin (g/dl)	S-P tot (mg/dl)	S-Mg tot (mg/dl)	B-WBC (1×10^9/L)	B-RBC (1×10^12/L)	B-Hb (g/dL)	B-Hct (%)	B-Plt (1×10^9/L)
A	32	1.83	95	M	no	4.9	3.5	2.17	6.71	4.81	14.7	40.1	256
B	42	1.72	72	M	no	4.9	3	1.93	N/A	N/A	N/A	N/A	N/A
C	25	1.7	65	F	no	5.1	3.5	2.01	5.4	4.5	12.1	34.9	238
D	28	1.92	95	M	no	5.1	3.9	1.97	5.82	5.18	14.9	43.9	222
E	34	1.73	68	M	no	5.2	3.6	2.07	5.82	5.17	14.5	41.1	211
F	30	1.67	62	F	no	5	3.8	2.19	3.76	4.76	14.7	42.4	242
G	29	1.94	108	M	no	5.1	3.5	2.2	6.26	4.89	15.7	44.4	205
H	28	1.72	63	F	no	5.1	3.3	2.09	7.77	4.71	12.5	39.3	254
J	28	1.65	62	F	no	4.9	3.5	1.87	7.94	4.77	14.1	41.2	227
K	28	1.65	56	F	no	4.3	3.4	1.99	8.17	4.61	13	39.7	362
